# Supplementary material for: Multiscale Mechanisms Underlying the Invasion Success of Pomacea canaliculata: A Review
Source: Biology (Basel). 2026 May 8;15(10):747. doi: 10.3390/biology15100747 (PMC13203566; doi:10.3390/biology15100747)
Supplement: Supplementary file 1 [file biology-15-00747-s001.zip]

Archive with 1 entries (1 files):
- biology-4299480-supplementary.pdf
